# Supplementary material for: RCoV19: A One-stop Hub for SARS-CoV-2 Genome Data Integration, Variant Monitoring, and Risk Pre-warning
Source: Genomics Proteomics Bioinformatics. 2023 Oct 26;21(5):1066–79. doi: 10.1016/j.gpb.2023.10.004 (PMC10928372; doi:10.1016/j.gpb.2023.10.004)
Supplement: Supplementary Table S1 — Comparisons among several representative SARS-CoV-2 resources [file mmc2.xlsx]

## Sheet: Sheet1
Table S1 Comparisons among several representative SARS-CoV-2 resources
Functional module	RCoV19	GISAID	NCBI Virus	The European COVID-19 Data Platform	Nextstrain	outbreak	CoVariants	Cov-Spectrum	COVID-19 CG	VarEPS	COG-UK-ME	CoV-RDB
Data integration	1. User submission; 2. Automated integration of data from multiple platforms; 3. Standardization of meta information; 4. Duplicate data detection and reduction; 5. Quality assessment; 6. Comprehensive search with open accessibility.	1. User submission; 2. Clinical information; 3. Registration for access and download.	1. User submission; 2. Comprehensive search with open accessibility.	1. User submission; 2. Controlled access to sensitive patient information; 3. Comprehensive search and browse of basic information with open accessibility.	Enabled by data from GISAID and GenBank	Enabled by data from GISAID and GenBank	Enabled by data from GISAID and GenBank	Enabled by data from GISAID and GenBank	Enabled by data from GISAID.	Enabled by data from GISAID.	Sequences from the United Kingdom on the CLIMB-COVID platform.	NO
Monitoring	1. Global and regional genome sequence growth monitoring 2. Global and regional lineage evolution monitoring 3. Dynamic Visualization Monitoring of Population Variant Frequency	Monitoring of major mutations and lineages (static images)	Functional development in progress	NO	1. Frequency geographic distribution, and evolution monitoring of lineages; 2. Nucleotide diversity of genome	1. Lineage and Mutation Tracker 2. Lineage growth rate monitoring 3. Reginal lineage prevalence monitoring	1. Variants number and frequency overview in countries 2. Frequency overview of Variants/Mutations in countries	1. Lineage monitoring over time 2. Variant monitoring over time	1. Mutation and lineage tracking by locations and dates of interest; 2. Global sequencing coverage monitoring.	1. Monitoring of lineages' sequences and high-frequency mutations; 2. Monitoring of sequences, lineages, and mutations in China.	1. Dynamic monitoring of lineages; 2. Variant scoring and evolutionary selection of S protein.	NO
Pre-warning	1. Haplotype level; 2. Computation of risk score for each potential high-risk haplotype; 3. Weekly pre-warning; 4. Visualization of pre-warning results.	NO	NO	NO	NO	NO	NO	NO	NO	1. Pre-warning weekly; 2. Region specific prewarning.	NO	NO
Mutation comparison	1. Comparison and visualization of mutations between sequences; 2. Comparison and visualization of mutations between lineages.	NO	NO	NO	NO	Mutation prevalence across lineages	Overview of amino acid mutations shared by some variants	1. Comparison of mutations between lineages or variants using a Venn diagram without visualization along genes; 2. The maximum number of comparisons allowed is four lineages or variants.	1. Browse of mutations among lineages; 2. AA mutation compara between Canada and USA.	NO	Mutation comparison between lineages.	NO
Effective knowledge	1. Infectivity or Transmissionability; 2. Antibody resistance; 3. Drug resistance; 4. T-cell epitopes.	NO	NO	Gene or protein level （expression, parthway, drug target etc.）	NO	NO	NO	NO	NO	Assessment of mutation effects in antibody affinity, binding stability and risk of amino acid subtitution.	1. Antibody resistance; 2. Drug resistance; 3. T-cell epitopes.	Mutation effect on neutralizing susceptibility and small molecule inhibitor resistance
